# Supplementary material for: Chromosome-Scale Genome Assembly for Chinese Sour Jujube and Insights Into Its Genome Evolution and Domestication Signature
Source: Front Plant Sci. 2021 Nov 24;12:773090. doi: 10.3389/fpls.2021.773090 (PMC8652243; doi:10.3389/fpls.2021.773090)
Supplement: Supplementary file 2 [file Data_Sheet_2.xlsx]

## Sheet: Table S1
Table S1 Summary of PacBio and Illumina sequencing data generated in this study.
Accession	Study	Bioproject Accession	Biosample Accession	Library ID	Library Strategy	Library Source	Library Selection	Library Layout	Platform	Instrument Model	Sample	Raw Reads(Million)	Raw Bases(Gb)	Raw Q20(Gb)	Raw Q30(Gb)	Clean Reads(Million)	Clean Bases(Gb)	Clean Q20(Gb)	Clean Q30(Gb)	Average Length(bp)
SRR9089013	SRP198838	PRJNA542987	SAMN11665524	wgs-ilm	WGS	GENOMIC	RANDOM	paired	ILLUMINA	HiSeq X Ten	leaf	109.185	16.487	16.016(97.14%)	15.491(93.96%)	107.430(98.39%)	15.775(95.68%)	15.475(98.10%)	15.491(95.26%)	146.8
SRR9089013	SRP198838	PRJNA542987	SAMN11665524	wgs-ilm	WGS	GENOMIC	RANDOM	paired	ILLUMINA	HiSeq X Ten	leaf	100.707	15.207	14.734(96.89%)	14.246(93.68%)	99.077(98.38%)	14.371(94.51%)	14.097(98.09%)	14.246(95.28%)	145.1
SRR9089014	SRP198838	PRJNA542987	SAMN11665524	wgs-pb	WGS	GENOMIC	RANDOM	single	PACBIO_SMRT	PacBio Sequel	leaf	6.67	51.21	NA	NA	NA	NA	NA	NA	7529
SRR9089015	SRP198838	PRJNA542987	SAMN11665524	hic	Hi-C	GENOMIC	Restriction Digest	paired	ILLUMINA	HiSeq X Ten	suanzao	757.846	113.4	109.333(96.4%)	102.835(90.7%)	NA	NA	NA	NA	149
SRR9089009	SRP198838	PRJNA542987	SAMN11665527	rna-guo	RNA-Seq	TRANSCRIPTOMIC	RANDOM	paired	ILLUMINA	HiSeq X Ten	fruit	68.647	10.297	9.949(96.62%)	9.365(90.95%)	67.996(99.05%)	10.179(98.86%)	9.868(96.94%)	9.365(91.34%)	149.7
SRR9089010	SRP198838	PRJNA542987	SAMN11665528	rna-hua	RNA-Seq	TRANSCRIPTOMIC	RANDOM	paired	ILLUMINA	HiSeq X Ten	flower	50.451	7.568	7.331(96.87%)	6.948(91.81%)	49.958(99.02%)	7.481(98.85%)	7.271(97.20%)	6.948(92.22%)	149.7
SRR9089011	SRP198838	PRJNA542987	SAMN11665525	rna-jing	RNA-Seq	TRANSCRIPTOMIC	RANDOM	paired	ILLUMINA	HiSeq X Ten	stem	90.903	13.635	12.973(95.14%)	12.184(89.36%)	88.561(97.42%)	13.236(97.07%)	12.712(96.04%)	12.184(90.51%)	149.5
SRR9089012	SRP198838	PRJNA542987	SAMN11665526	rna-ye	RNA-Seq	TRANSCRIPTOMIC	RANDOM	paired	ILLUMINA	HiSeq X Ten	leaf	52.551	7.883	7.656(97.13%)	7.280(92.35%)	52.047(99.04%)	7.788(98.80%)	7.592(97.48%)	7.280(92.78%)	149.6

## Sheet: Table S2
Table S2 Estimation of genome size based on 17-mer statistics.
K-mer	Amount of K-mer Used	Coverage	Genome Size	Heterozygosity rate (%)	Repeat Rate (%)	Error Rate (%)
17	240,69,245,190	62.1339	413,469,000	1.21349	56.7744	0.10122

## Sheet: Table S3
Table S3 Different versions of genome assembly of Z. jujuba Mill. var. spinosa.
Versions of Assembly	Strategy	Assemblied Genome Size (Mb)	Sequence Number	N50	L50	Max. Length (Mb)	Gene completeness (%)
v0.1	SMARTDENOVO	469	5096	190K	629	1.6M	NA
v0.2	WTDBG	530	15734	63K	2378	440K	NA
v0.3	CANU+SMARTDENOVO	387	1963	540K	207	3.1M	0.949
V0.4	CANU+WTDBG	380	3354	571K	183	3.6M	0.932
v0.5	CANU (80x) + SMARTDENOVO	414	2519	483K	230	3.6M	0.957
V0.6	CANU (80x)+WTDBG	388	4187	524K	190	3.7M	0.936
V1.0	V0.4(q)+V0.5(r)+quickmerge+pilon×2	409	1918	1.09M	103	6.3M	0.953
V1.1	V1.0 + Hi-C + gapclose + pilon×5 +elimination of redundancy	406	919/540	2.1M/30.3M	54/6	11.3M/50.3	0.956
NA: data not available.

## Sheet: Table S4
Table S4 The annotated genes.
Type	Gene number	Transcript number	Transcript number (AED<0.5)	Average length of gene region (bp)	Average length of transcript (bp)	Average length of CDS (bp)	Average exons per transcript	Average length of exon (bp)	Average length of intron (bp)
tRNA	1181	1181	-	75.19	74.67	-	1.03	72.23	16.38
ncRNA	420	420	-	134.92	134.92	-	1	134.92	-
rRNA	150	150	-	2336.55	2336.55	-	1	2336.55	-
mRNA	25089	25089	23070	3669	1485.14	1258.44	5.74	258.68	334.8
AED: Annotation Edit Distance; gene regions (including UTRs, exons and introns); genes (including 5’, 3’ UTRs, exons and introns)

## Sheet: Table S5
Table S5 Functional annotation of predicted genes.
	Databases	Count	Percentage (%)
Total genes		25089	100
Annotated	Swiss_Prot	15873	63.03
	TrEMBL	23133	92.2
	NR	23254	92.7
	Pfam	20080	80
	eggNOG	22308	88.9
	GO	15645	62.4
	KO	9856	39.3
Unannotated		1806	7.2
Annotated in all		23283	92.8
Domain
Unannotated		1806	7.2
	TIGRFAM	2214	8.82
	PANTHER	23162	92.32
	Gene3D	17116	68.22
	PRINTS	3217	12.82
	SignalP_EUK	2332	9.29
	ProSitePatterns	4278	17.05
	Coils	3770	15.03
	Pfam	19415	77.38
	SUPERFAMILY	15716	62.64
	SignalP_GRAM_POSITIVE	1788	7.13
	SFLD	161	0.64
	MobiDBLite	9383	37.4
	GO	15198	60.58
	ProSiteProfiles	8454	33.7
	TMHMM	6306	25.13
	ProDom	334	1.33
	SMART	6674	26.6
	CDD	7475	29.79
	SignalP_GRAM_NEGATIVE	759	3.03
	Phobius	9263	36.92
	PIRSF	1323	5.27
	Hamap	645	2.57
	IPR	21216	84.56
	Reactome	2560	10.2
	KEGG	1695	6.67
	MetaCyc	1289	5.14
Unannotated		608	2.42

## Sheet: Table S6
Table S6 BUSCO evaluation of predicted genes.
	BUSCO Groups	Percentage (%)
Complete BUSCOs	1376	95.56
Complete and single-copy BUSCOs	1320	91.67
Complete and duplicated BUSCOs	56	3.89
Fragmented BUSCOs	14	0.97
Missing BUSCOs	50	3.47
Total BUSCO groups searched	1440

## Sheet: Table S7
Table S7 Annotation of duplicated genes.
	ID	Description	GeneRatio	BgRatio	pvalue	p.adjust	qvalue	Count
WGD	GO:0003700	DNA-binding_transcription_factor_activity	144/2867	320/15198	2.97138e-27	9.44899e-25	8.57009e-25	144
	GO:0043565	sequence-specific_DNA_binding	82/2867	164/15198	1.54361e-19	2.45434e-17	2.22605e-17	82
	GO:0005634	nucleus	153/2867	461/15198	7.71227e-14	8.17501e-12	7.4146e-12	153
	GO:0006334	nucleosome_assembly	14/2867	20/15198	8.60968e-07	6.84469e-05	6.20803e-05	14
	GO:0004722	protein_serine/threonine_phosphatase_activity	29/2867	67/15198	3.66085e-06	0.00023283	0.000211173	29
	GO:0043169	cation_binding	23/2867	48/15198	4.5763e-06	0.000242544	0.000219983	23
	GO:0046983	protein_dimerization_activity	72/2867	247/15198	5.26783e-05	0.0023931	0.00217051	72
	GO:0030001	metal_ion_transport	28/2867	73/15198	7.76067e-05	0.00308487	0.00279793	28
	GO:0006470	protein_dephosphorylation	31/2867	86/15198	0.000128948	0.00455617	0.00413238	31
	GO:0000977	RNA_polymerase_II_regulatory_region_sequence-specific_DNA_binding	15/2867	34/15198	0.000639815	0.0203461	0.0184536	15
	GO:0000786	nucleosome	17/2867	42/15198	0.000947262	0.0221526	0.0200921	17
	GO:0006096	glycolytic_process	17/2867	42/15198	0.000947262	0.0221526	0.0200921	17
	GO:0046982	protein_heterodimerization_activity	23/2867	64/15198	0.000960874	0.0221526	0.0200921	23
	GO:0008081	phosphoric_diester_hydrolase_activity	10/2867	19/15198	0.000975272	0.0221526	0.0200921	10
	GO:0046872	metal_ion_binding	67/2867	250/15198	0.00122086	0.0258821	0.0234747	67
TD	GO:0005506	iron_ion_binding	183/2512	474/15198	9.11306e-32	2.54254e-29	1.92813e-29	183
	GO:0016705	oxidoreductase_activity	170/2512	437/15198	5.15387e-30	7.18964e-28	5.45225e-28	170
	GO:0016747	transferase_activity	73/2512	170/15198	2.93124e-16	2.72605e-14	2.0673e-14	73
	GO:0009607	response_to_biotic_stimulus	32/2512	54/15198	1.43433e-12	1.00045e-10	7.58686e-11	32
	GO:0015171	amino_acid_transmembrane_transporter_activity	19/2512	28/15198	1.99127e-09	1.05719e-07	8.01715e-08	19
	GO:0005576	extracellular_region	33/2512	70/15198	2.27352e-09	1.05719e-07	8.01715e-08	33
	GO:0022857	transmembrane_transporter_activity	74/2512	232/15198	4.79239e-09	1.91011e-07	1.44853e-07	74
	GO:0003333	amino_acid_transmembrane_transport	19/2512	31/15198	2.45173e-08	7.97259e-07	6.04599e-07	19
	GO:0006508	proteolysis	112/2512	413/15198	2.5718e-08	7.97259e-07	6.04599e-07	112
	GO:0006952	defense_response	32/2512	75/15198	7.77913e-08	2.17038e-06	1.6459e-06	32
	GO:0016788	hydrolase_activity	43/2512	117/15198	9.78646e-08	2.4822e-06	1.88237e-06	43
	GO:0050660	flavin_adenine_dinucleotide_binding	43/2512	123/15198	4.92171e-07	1.1222e-05	8.51021e-06	43
	GO:0043531	ADP_binding	54/2512	169/15198	5.22891e-07	1.1222e-05	8.51021e-06	54
	GO:0006855	drug_transmembrane_transport	29/2512	70/15198	6.64448e-07	1.15863e-05	8.78645e-06	29
	GO:0015238	drug_transmembrane_transporter_activity	29/2512	70/15198	6.64448e-07	1.15863e-05	8.78645e-06	29
	GO:0015297	antiporter_activity	29/2512	70/15198	6.64448e-07	1.15863e-05	8.78645e-06	29
	GO:0005975	carbohydrate_metabolic_process	110/2512	435/15198	1.53744e-06	2.5232e-05	1.91346e-05	110
	GO:0004553	hydrolase_activity	76/2512	276/15198	2.36673e-06	3.66843e-05	2.78195e-05	76
	GO:0050662	coenzyme_binding	24/2512	57/15198	4.28128e-06	6.28673e-05	4.76752e-05	24
	GO:0016614	oxidoreductase_activity	28/2512	72/15198	4.58493e-06	6.39597e-05	4.85037e-05	28
	GO:0008131	primary_amine_oxidase_activity	9/2512	12/15198	1.23752e-05	0.00015694	0.000119015	9
	GO:0009308	amine_metabolic_process	9/2512	12/15198	1.23752e-05	0.00015694	0.000119015	9
	GO:0016758	transferase_activity	29/2512	80/15198	1.55777e-05	0.000188964	0.0001433	29
	GO:0004867	serine-type_endopeptidase_inhibitor_activity	17/2512	36/15198	1.74e-05	0.000202275	0.000153395	17
	GO:0004185	serine-type_carboxypeptidase_activity	22/2512	54/15198	2.00219e-05	0.000223444	0.000169448	22
	GO:0004866	endopeptidase_inhibitor_activity	11/2512	18/15198	2.51117e-05	0.00025452	0.000193015	11
	GO:0030247	polysaccharide_binding	32/2512	94/15198	2.54268e-05	0.00025452	0.000193015	32
	GO:0048544	recognition_of_pollen	31/2512	90/15198	2.60357e-05	0.00025452	0.000193015	31
	GO:0005507	copper_ion_binding	27/2512	74/15198	2.64555e-05	0.00025452	0.000193015	27
	GO:0080019	fatty-acyl-CoA_reductase_(alcohol-forming)_activity	9/2512	13/15198	3.42856e-05	0.000318856	0.000241803	9
	GO:0042626	ATPase_activity	27/2512	76/15198	4.56769e-05	0.000411092	0.00031175	27
	GO:0036374	glutathione_hydrolase_activity	8/2512	11/15198	5.66685e-05	0.000494078	0.000374683	8
	GO:0010333	terpene_synthase_activity	13/2512	26/15198	8.17083e-05	0.000690807	0.000523872	13
	GO:0019953	sexual_reproduction	10/2512	17/15198	9.41576e-05	0.000772646	0.000585934	10
	GO:0004857	enzyme_inhibitor_activity	26/2512	75/15198	0.000100513	0.000782756	0.000593601	26
	GO:0006629	lipid_metabolic_process	40/2512	135/15198	0.000101001	0.000782756	0.000593601	40
	GO:0003968	RNA-directed_5'-3'_RNA_polymerase_activity	7/2512	10/15198	0.000251967	0.00189997	0.00144084	7
	GO:0008171	O-methyltransferase_activity	17/2512	43/15198	0.00026643	0.00195616	0.00148345	17
	GO:0006751	glutathione_catabolic_process	8/2512	13/15198	0.000322806	0.00230931	0.00175126	8
	GO:0008237	metallopeptidase_activity	12/2512	26/15198	0.000397904	0.00277538	0.0021047	12
	GO:0045735	nutrient_reservoir_activity	21/2512	61/15198	0.000505559	0.00344027	0.00260892	21
	GO:0005509	calcium_ion_binding	64/2512	261/15198	0.000550422	0.00365637	0.0027728	64
	GO:0045300	acyl-[acyl-carrier-protein]_desaturase_activity	7/2512	11/15198	0.00059374	0.00382926	0.00290391	7
	GO:0031012	extracellular_matrix	9/2512	17/15198	0.000617623	0.00382926	0.00290391	9
	GO:0048038	quinone_binding	9/2512	17/15198	0.000617623	0.00382926	0.00290391	9
	GO:0005215	transporter_activity	29/2512	98/15198	0.000880194	0.00533857	0.00404849	29
	GO:0004499	N	10/2512	21/15198	0.000900759	0.00534706	0.00405493	10
	GO:0016829	lyase_activity	13/2512	32/15198	0.00102642	0.00596608	0.00452436	13
	GO:0008610	lipid_biosynthetic_process	10/2512	22/15198	0.00140844	0.00801947	0.00608155	10
	GO:0004650	polygalacturonase_activity	15/2512	43/15198	0.0026683	0.0148891	0.0112911	15
	GO:0009055	electron_transfer_activity	35/2512	134/15198	0.0030999	0.0169583	0.0128603	35
	GO:0010181	FMN_binding	12/2512	32/15198	0.00353554	0.0189695	0.0143855	12
	GO:0004970	ionotropic_glutamate_receptor_activity	8/2512	18/15198	0.00503854	0.0263842	0.0200084	8
	GO:0009733	response_to_auxin	19/2512	63/15198	0.00510661	0.0263842	0.0200084	19
	GO:0003885	D-arabinono-1	6/2512	12/15198	0.00757608	0.0384314	0.0291443	6
	GO:0006631	fatty_acid_metabolic_process	7/2512	16/15198	0.00957979	0.0477279	0.0361943	7
PD	GO:0043531	ADP_binding	51/1561	169/15198	5.76979e-13	1.07647e-10	9.33391e-11	51
	GO:0016705	oxidoreductase_activity	95/1561	437/15198	7.29812e-13	1.07647e-10	9.33391e-11	95
	GO:0030247	polysaccharide_binding	34/1561	94/15198	1.66108e-11	1.26296e-09	1.09509e-09	34
	GO:0005506	iron_ion_binding	97/1561	474/15198	1.71249e-11	1.26296e-09	1.09509e-09	97
	GO:0008146	sulfotransferase_activity	8/1561	12/15198	4.12416e-06	0.000243326	0.000210984	8
	GO:0048544	recognition_of_pollen	24/1561	90/15198	8.61292e-06	0.000423469	0.000367182	24
	GO:0016747	transferase_activity	36/1561	170/15198	1.8818e-05	0.000793043	0.000687634	36
	GO:0005615	extracellular_space	11/1561	26/15198	2.31963e-05	0.000841629	0.000729762	11
	GO:0045735	nutrient_reservoir_activity	18/1561	61/15198	2.56768e-05	0.000841629	0.000729762	18
	GO:0003924	GTPase_activity	36/1561	176/15198	4.11767e-05	0.00121471	0.00105326	36
	GO:0005525	GTP_binding	43/1561	227/15198	5.41158e-05	0.00145129	0.00125839	43
	GO:0003860	3-hydroxyisobutyryl-CoA_hydrolase_activity	6/1561	10/15198	0.000169492	0.0040679	0.0035272	6
	GO:0031347	regulation_of_defense_response	8/1561	18/15198	0.000206842	0.0040679	0.0035272	8
	GO:0071446	cellular_response_to_salicylic_acid_stimulus	8/1561	18/15198	0.000206842	0.0040679	0.0035272	8
	GO:2000031	regulation_of_salicylic_acid_mediated_signaling_pathway	8/1561	18/15198	0.000206842	0.0040679	0.0035272	8
	GO:0008970	phospholipase_A1_activity	8/1561	19/15198	0.000325222	0.00599628	0.00519927	8
	GO:0006979	response_to_oxidative_stress	23/1561	107/15198	0.000458193	0.00795099	0.00689417	23
	GO:0016614	oxidoreductase_activity	17/1561	72/15198	0.000806574	0.0132189	0.0114618	17
	GO:0008171	O-methyltransferase_activity	12/1561	43/15198	0.000979153	0.0152026	0.0131819	12
	GO:0004601	peroxidase_activity	21/1561	103/15198	0.00161711	0.0238523	0.0206819	21
	GO:0015935	small_ribosomal_subunit	7/1561	20/15198	0.00276306	0.0388145	0.0336554	7
TRD	GO:0016887	ATPase_activity	40/2129	142/15198	7.54739e-06	0.00283782	0.00262173	40
	GO:0005525	GTP_binding	51/2129	227/15198	0.000348986	0.0470148	0.0434347	51
	GO:0015079	potassium_ion_transmembrane_transporter_activity	8/2129	15/15198	0.000375118	0.0470148	0.0434347	8
DSD	GO:0006281	DNA_repair	63/2500	145/15198	1.30148e-14	4.46408e-12	3.91814e-12	63
	GO:0000723	telomere_maintenance	27/2500	41/15198	1.96629e-12	3.37219e-10	2.95979e-10	27
	GO:0003678	DNA_helicase_activity	28/2500	45/15198	5.99588e-12	6.85528e-10	6.01691e-10	28
	GO:0008378	galactosyltransferase_activity	12/2500	17/15198	1.04841e-06	8.99014e-05	7.89069e-05	12
	GO:0008094	DNA-dependent_ATPase_activity	9/2500	11/15198	3.48278e-06	0.000238919	0.0002097	9
	GO:0000049	tRNA_binding	8/2500	10/15198	1.74429e-05	0.000854701	0.000750175	8
	GO:0006259	DNA_metabolic_process	8/2500	10/15198	1.74429e-05	0.000854701	0.000750175	8
	GO:0007165	signal_transduction	28/2500	79/15198	3.19472e-05	0.00136545	0.00119846	28
	GO:0004040	amidase_activity	15/2500	31/15198	3.58281e-05	0.00136545	0.00119846	15
	GO:0002161	aminoacyl-tRNA_editing_activity	7/2500	10/15198	0.000244239	0.00837739	0.00735287	7
	GO:0005874	microtubule	10/2500	22/15198	0.00135585	0.042278	0.0371075	10
	GO:0015267	channel_activity	12/2500	30/15198	0.00179006	0.0479538	0.0420892	12
	GO:0005739	mitochondrion	8/2500	16/15198	0.0019573	0.0479538	0.0420892	8
	GO:0008138	protein_tyrosine/serine/threonine_phosphatase_activity	8/2500	16/15198	0.0019573	0.0479538	0.0420892	8
WGD (Whole Genome Duplication), TD (Tandem Duplication), PD (Proximal Duplication), TRD (Transposed Duplication), and DSD (Dispersed Duplication) are shown in the first column.

## Sheet: Table S8
Table S8 The annotated interspersed repeats in the genome assembly of Z. jujuba Mill. var. spinosa.
Class	Family	Number	Length (bp)	Percentage (%)	Mean Length (bp)
LTR		125964	117599000	28.9536	933.592
	Cassandra	2764	840218	0.206867	303.986
	Caulimovirus	3283	2194382	0.54027	668.408
	Copia	39746	34916505	8.59665	878.491
	ERV1	9638	5440445	1.33947	564.479
	Gypsy	67767	73788069	18.1671	1088.85
LINE		10625	4083093	1.00528	384.291
	I	201	110733	0.0272631	550.91
	I-Jockey	671	172460	0.0424607	257.019
	L1	3889	2354947	0.579802	605.54
	L1-DRE	1362	313469	0.0771779	230.153
	L1-Tx1	482	85549	0.0210627	177.488
	L2	3638	976496	0.240419	268.416
	R1	160	23186	0.00570853	144.912
	Tad1	222	46253	0.0113878	208.347
SINE		777	215851	0.0531438	277.801
	tRNA	593	122869	0.0302511	207.199
DNA		85097	35276160	8.6852	414.541
	CMC-EnSpm	33445	12148664	2.99107	363.243
	Crypton-V	192	61611	0.015169	320.891
	Dada	144	44730	0.0110128	310.625
	IS3EU	353	39281	0.00967122	111.278
	MULE-MuDR	9808	4861103	1.19683	495.626
	Maverick	110	46877	0.0115414	426.155
	MuLE-MuDR	6615	3749077	0.923045	566.754
	PIF-Harbinger	10772	4947078	1.218	459.253
	PiggyBac	583	310685	0.0764925	532.907
	TcMar-Fot1	276	183628	0.0452103	665.319
	TcMar-Pogo	482	147910	0.0364163	306.867
	Zisupton	4991	1701645	0.418955	340.943
	hAT-Ac	6429	2772497	0.682605	431.249
	hAT-Blackjack	708	77360	0.0190465	109.266
	hAT-Tag1	6401	2933963	0.722359	458.36
	hAT-Tip100	1232	550338	0.135497	446.703
RC		11916	4148919	1.02149	348.181
	Helitron	11916	4148919	1.02149	348.181
Unknown		115169	40056404	9.86213	347.805
rRNA		1394	886452	0.21825	635.905
Simple_repeat		297356	11300169	2.78217	38.0022
Low_complexity		48897	2343424	0.576965	47.9257
snRNA		83	17192	0.00423277	207.133
total		697278	215926664	53.1624	309.671

## Sheet: Table S9
Table S9 Genome assemblies used in the comparative genomic analysis.
Species	Links	Version	Genome size (Mb)	Scaffold N50 (Mb)	Genes	Reference
Arabidopsis thaliana	https://phytozome.jgi.doe.gov	TAIR10	135 Mb	24 Mb	27416	Lamesch P, et al., 2012
Coffea canephora	http://coffee-genome.org/	-	569 Mb	38.2 Mb	25574	Denoeud F, et al., 2014
Daucus carota	https://phytozome.jgi.doe.gov	v2.0	421 Mb	12.7 Mb	32113	Iorizzo M, et al., 2016
Fragaria vesca	https://phytozome.jgi.doe.gov/pz/portal.html	v1.1	240 Mb	29.2 Mb	32831	Shulaev V, et al., 2011
Malus domestica	https://iris.angers.inra.fr/gddh13/	-	709 Mb	37 Mb	45116	Daccord N, et al., 2017
Medicago truncatula	https://phytozome.jgi.doe.gov	Mt4.0	375M	49 Mb	50894	Young N D, et al., 2011
Morus notabilis	ftp://ftp.ncbi.nlm.nih.gov/genomes/all/GCF/000/414/095/GCF_000414095.1_ASM41409v2	ASM41409v2	320.3 Mb	390 Kb	23431	Nature Communications, 2013, 4.
Ochetophila trinervis	ftp://parrot.genomics.cn/gigadb/pub/10.5524/101001_102000/101048/	v1.0	310 Mb	115 Kb	32886	Griesmann M C Y L, et al., 2018
Oryza sativa	https://phytozome.jgi.doe.gov	V7_JGI	372 Mb	30 Mb	42189	Ouyang S, et al., 2007
Parasponia andersonii	ftp://ftp.ncbi.nlm.nih.gov/genomes/all/GCA/002/914/805/GCA_002914805.1_PanWU01x14_asm01	PanWU01x14	475.8 Mb	712 Kb	37224	van Velzen R H R B, et al., 2018
Populus trichocarpa	https://phytozome.jgi.doe.gov	v3.1	423 Mb	20 Mb	41335	Du Q, et al., 2015
Prunus avium	ftp://ftp.kazusa.or.jp/pub/cherry/	PAV_r1.0	373 Mb	43 Mb	43673	Shirasawa K I K I, et al., 2017
Prunus mume	ftp://ftp.ncbi.nlm.nih.gov/genomes/all/GCF/000/346/735/GCF_000346735.1_P.mume_V1.0	P.mume_V1.0	234 Mb	24 Mb	25028	Zhang Q et al., 2012
Prunus persica	ftp://ftp.ncbi.nlm.nih.gov/genomes/all/GCF/000/346/465/GCF_000346465.2_Prunus_persica_NCBIv2	NCBIv2	227M	27 Mb	25030	International Peach Genome Initiative. et al., 2013
Pyrus bretschneideri	ftp://ftp.ncbi.nlm.nih.gov/genomes/all/GCF/000/315/295/GCF_000315295.1_Pbr_v1.0/	Pbr_v1.0	508 Mb	535 K	38870	Wu J et al., 2012
Rosa chinensis	https://ftp.ncbi.nlm.nih.gov/genomes/all/GCF/002/994/745/GCF_002994745.1_RchiOBHm-V2/	RchiOBHm-V2	513 Mb	69 Mb	37550	Raymond O et al., 2018
Rubus occidentalis	http://gigadb.org/dataset/100465	-	290 Mb	41 Mb	33253	VanBuren R W C M, et al., 2018
Theobroma cacao	https://phytozome.jgi.doe.gov	v1.1	346 Mb	34 Mb	29452	Motamayor J C, et al., 2013
Trema orientale	ftp://ftp.ncbi.nlm.nih.gov/genomes/all/GCA/002/914/845/GCA_002914845.1_TorRG33x02_asm01	TorRG33x02	387.9 Mb	656 Kb	35846	van Velzen R H R B, et al., 2018
Vitis vinifera	https://phytozome.jgi.doe.gov	Genoscope.12X	486 Mb	23 Mb	26346	Jaillon O, Aury J M, Noel B, et al., 2007
Ziziphus jujuba Junzao	https://www.ncbi.nlm.nih.gov/assembly/GCA_001835785.2#/st	NAFU_Zjuj_v2.0	360 Mb	755 Kb	27443	Huang J, et al., 2016
Ziziphus jujuba Dongzao	ftp://ftp.ncbi.nlm.nih.gov/genomes/all/GCF/000/826/755/GCF_000826755.1_ZizJuj_1.1	ZizJuj_1.1	443 Mb	301 Kb	31067	Liu M J, et al., 2014

## Sheet: Table S10
Table S10 Statistics of orthogroups.
Item	Number
Number of genes	752607
Number of genes in orthogroups	627068
Number of unassigned genes	125539
Percentage of genes in orthogroups	83.3
Percentage of unassigned genes	16.7
Number of orthogroups	29273
Number of species-specific orthogroups	1278
Number of genes in species-specific orthogroups	6973
Percentage of genes in species-specific orthogroups	0.9
Mean orthogroup size	21.4
Median orthogroup size	10
G50 (assigned genes)	37
G50 (all genes)	30
O50 (assigned genes)	4096
O50 (all genes)	6019
Number of orthogroups with all species present	6750
Number of single-copy orthogroups	149

[truncated: 6 more sheets: Table_S11, Table_S12_D1, Table_S12_D2, Table_S12_wild, Table_S12_semi-wild, Table_S13_accessions]
